# Supplementary material for: Influence of Defects and Microstructure on the Thermal Expansion Behavior and the Mechanical Properties of Additively Manufactured Fe-36Ni
Source: Materials (Basel). 2024 Aug 30;17(17):4313. doi: 10.3390/ma17174313 (PMC11395997; doi:10.3390/ma17174313)
Supplement: Supplementary file 1 [file materials-17-04313-s001.zip]

Archive with 1 entries (1 files):
- materials-3126546-supplementary.pdf
